# Supplementary material for: Plant-Based Diet Indices and Their Association with Frailty in Older Adults: A CLHLS-Based Cohort Study
Source: Nutrients. 2023 Dec 15;15(24):5120. doi: 10.3390/nu15245120 (PMC10745508; doi:10.3390/nu15245120)
Supplement: Supplementary file 1 [file nutrients-15-05120-s001.zip]

Archive with 1 entries (1 files):
- nutrients-2751936-supplementary.pdf
